# Supplementary material for: A Fast TaqMan® Real-Time PCR Assay for the Detection of Mitochondrial DNA Haplotypes in a Wolf Population
Source: Genes (Basel). 2025 Jul 28;16(8):897. doi: 10.3390/genes16080897 (PMC12385737; doi:10.3390/genes16080897)
Supplement: Supplementary file 1 [file genes-16-00897-s001.zip]

Archive with 1 entries (1 files):
- genes-3780196-supplementary.pdf
